# Supplementary material for: The Tryptophan Index Is Associated with Risk of Ischemic Stroke: A Community-Based Nested Case–Control Study
Source: Nutrients. 2024 May 21;16(11):1544. doi: 10.3390/nu16111544 (PMC11174068; doi:10.3390/nu16111544)
Supplement: Supplementary file 1 [file nutrients-16-01544-s001.zip]

Archive with 1 entries (1 files):
- nutrients-3000099-supplementary.pdf
